# Supplementary material for: Characterization and Comparison of Ocular Surface Microbiome in Newborns
Source: Microorganisms. 2022 Jul 10;10(7):1390. doi: 10.3390/microorganisms10071390 (PMC9320102; doi:10.3390/microorganisms10071390)
Supplement: Supplementary file 1 [file microorganisms-10-01390-s001.zip]

Archive with 1 entries (1 files):
- microorganisms-1777616-supplementary.pdf
